# Supplementary material for: Inhibitory Effects of Berberine Hydrochloride on Trichophyton mentagrophytes and the Underlying Mechanisms
Source: Molecules. 2019 Feb 19;24(4):742. doi: 10.3390/molecules24040742 (PMC6412246; doi:10.3390/molecules24040742)
Supplement: Supplementary file 1 [file molecules-24-00742-s001.zip]

Archive with 2 entries (2 files):
- Supplementary file 2.pdf
- Supplementary file.xls
