# Supplementary material for: Inhibitory Effects of Berberine Hydrochloride on Trichophyton mentagrophytes and the Underlying Mechanisms
Source: Molecules. 2019 Feb 19;24(4):742. doi: 10.3390/molecules24040742 (PMC6412246; doi:10.3390/molecules24040742)
Supplement: Supplementary file 1 [file molecules-24-00742-s001.zip › Supplementary file.xls]

## Sheet: Sheet1
									TR1318|c0_g1	TR5979|c1_g1	TR10031|c19_g1	TR12215|c1_g1	TR3885|c0_g1	TR905|c0_g1		SD	SD	SD	SD	SD	SD
								Clotrimazole	1.71883	664.134	59.2662	3.41485	3.3788	66.0637		0.799892	96.086	10.8132	1.18831	0.954284	14.4331
		CDR1	SD					Control	7.13415	33.0887	38.147	26.5983	17.1803	5.72762		0.89183	21.3695	10.8457	12.3336	7.43209	2.35011
	Control	38.147	10.8457
	Clotrimazole	59.2662	10.8132
	Berberine	3.79292	4.23476
				TR1318|c0_g1	TR12215|c1_g1	TR7831|c2_g1	TR3885|c0_g1	TR10031|c19_g1		SD	SD	SD	SD	SD
			Berberine	1.63346	4.54712	12.7047	3.10613	3.79292		0.54569	4.93227	4.25617	2.86975	4.23476
			Control	7.13415	26.5983	2.36789	17.1803	38.147		0.89183	12.3336	0.455121	7.43209	10.8457
						TR5979|c1_g1	TR905|c0_g1			SD	SD
					Clotrimazole	664.134	66.0637			96.086	14.4331
					Berberine	10.0726	10.956			2.11912	1.51081
